# Supplementary material for: Unraveling Seasonal Allocation of Soluble Sugars, Starch and Proline in Sternbergia lutea
Source: Plants (Basel). 2023 Aug 24;12(17):3043. doi: 10.3390/plants12173043 (PMC10490230; doi:10.3390/plants12173043)
Supplement: Supplementary file 1 [file plants-12-03043-s001.zip]

Archive with 1 entries (1 files):
- plants-2553215-supplementary.pdf
